# Supplementary material for: Filling Polyoxoanions into MIL-101(Fe) for Adsorption of Organic Pollutants with Facile and Complete Visible Light Photocatalytic Decomposition
Source: Molecules. 2022 May 25;27(11):3404. doi: 10.3390/molecules27113404 (PMC9182053; doi:10.3390/molecules27113404)
Supplement: Supplementary file 1 [file molecules-27-03404-s001.zip]

Archive with 1 entries (1 files):
- molecules-1703348-supplementary.pdf
